# Supplementary material for: The Synergetic Reduction of the Condensation Degree of Dissolved Lignin (DL) during the Refining Process of Wheat Straw Biomass Based on the MA/O3 System
Source: Molecules. 2024 Jul 8;29(13):3228. doi: 10.3390/molecules29133228 (PMC11243111; doi:10.3390/molecules29133228)
Supplement: Supplementary file 1 [file molecules-29-03228-s001.zip]

Archive with 1 entries (1 files):
- molecules-3059303-supplementary.pdf
